# Supplementary material for: Dung Beetle Assemblages Attracted to Cow and Horse Dung: The Importance of Mouthpart Traits, Body Size, and Nesting Behavior in the Community Assembly Process
Source: Life (Basel). 2021 Aug 25;11(9):873. doi: 10.3390/life11090873 (PMC8472632; doi:10.3390/life11090873)
Supplement: Supplementary file 1 [file life-11-00873-s001.zip]

Archive with 3 entries (3 files):
- life-1300773 Supplementary material S1 Functional Traits-english done.pdf
- Supplementary material S2 Species average traits.xlsx
- Supplementary material S3 Linear Mixed Model Results-update.pdf
