# Supplementary material for: Dung Beetle Assemblages Attracted to Cow and Horse Dung: The Importance of Mouthpart Traits, Body Size, and Nesting Behavior in the Community Assembly Process
Source: Life (Basel). 2021 Aug 25;11(9):873. doi: 10.3390/life11090873 (PMC8472632; doi:10.3390/life11090873)
Supplement: Supplementary file 1 [file life-11-00873-s001.zip › Supplementary material S2 Species average traits.xlsx]

## Sheet: Foglio1
see supplementary material S1 for further details about each trait	Biomass (fw, mg)	Sphericity	Head area/Area total	Hind tibiae lenght (mm)	Metamesosternal area (mm2)	Abdomen lenght (mm)	Wing load (mg/mm2)	Number of teeth in the mandibles profile	Area conjunctive/total mandible area (mm2)	% Filtering molar area	Zigum (1: underdeveloped; 2: developed 3: epizygum)	Trophic diversity	Nesting patterns (see supplementary material S1 for details)	Nest type (see supplementary material S1 for details)	Nest depth (0=within excrement; 1=dung soil interphase; 2=little depth; 3=great depth)	Horizontal nest distance (0=within trophic source; 1=starting within food source but with a horizontal extension; 2=short distance; 3=great distance)	Daily activity (1: diurnal; 2: crepuscolar/nocturnal)	Phenology
Acanthobodilus immundus	16.4299	0.584798	0.102946	1.0385	0.51273	1.58944	1.40963	0	0.119068	0.806259	2	38.1	11	0	0	0	1	7
Acrossus luridus	39.17	0.580556	0.112917	1.79486	0.796862	2.4397	0.819023	0	0.0982405	0.885488	1	61.9	11	0	1	0	1	2
Acrossus rufipes	149.257	0.615875	0.0999649	2.13462	1.7338	3.3245	3.37365	0	0.0852114	0.880958	1	61.9	8	1	1	0	1	7
Agrilinus constans	10.1	0.61983	0.100587	0.939001	0.450962	1.35992	0.361257	0	0.0992441	0.818851	2	38.1	11	0	0	0	1	1
Agrilinus convexus	7.65	0.569998	0.09076	0.77173	0.273043	0.960162	0.407898	0	0.141819	0.772308	2	66.67	11	0	0	0	1	5
Amidorus thermicola	46.1949	0.593137	0.0938119	1.49101	0.755281	2.12704	2.00512	0	0.124017	0.810505	2	38.1	11	0	0	0	1	1
Aphodius coniugatus	60.15	0.645115	0.0921198	1.61846	1.38787	2.51358	0.767587	0	0.0885988	0.800605	2	38.1	11	0	0	0	1	1
Aphodius fimetarius	26.4	0.638918	0.106547	1.23161	0.613498	1.91249	0.616437	0	0.113151	0.770546	2	47.62	11	0	0	0	1	14
Aphodius foetidus	30.08	0.624726	0.103261	1.28421	0.617655	1.96164	0.745018	0	0.102936	0.759731	2	45.71	8	3	1	0	1	14
Biralus satellitius	47.1821	0.591949	0.0978171	1.54517	0.968512	2.33542	3.22557	0	0.116406	0.793864	2	38.1	11	0	0	0	1	3
Bodiloides ictericus	10.9506	0.593669	0.0889453	0.874137	0.437517	1.31898	0.756128	0	0.120538	0.823002	2	61.9	11	0	0	0	1	7
Bodilopsis rufa	21.9	0.627236	0.0796012	1.29895	0.82312	1.7321	0.431635	0	0.106705	0.86165	2	38.1	11	0	0	0	1	7
Bubas bison	383.83	0.640758	0.106045	3.4577	22.0406	4.36218	2.40603	0	0.111217	0.961358	1	61.9	5	5	3	0	2	1
Caccobius schreberi	24.5	0.646975	0.103095	1.11056	3.1769	1.32513	1.02003	0	0.101664	0.923316	1	61.9	7	5	2	0	1	5
Calamosternus granarius	9.02	0.62936	0.090295	0.856757	0.372923	1.50125	0.44653	0	0.0954929	0.591258	2	62.86	11	0	0	0	2	5
Calamosternus mayeri	6.85285	0.667911	0.0275978	0.779312	0.301484	1.43875	0.45	0	0.104241	0.575727	2	42.86	11	0	0	0	2	2
Chilothorax conspurcatus	7.41	0.58536	0.0668766	0.883802	0.423876	0.93427	0.221302	0	0.10886	0.747179	2	38.1	11	0	0	0	1	1
Chilothorax lineolatus	7.26531	0.601658	0.100497	0.786866	0.342372	1.22997	1.03025	0	0.112168	0.829479	2	38.1	11	0	0	0	1	2
Chilothorax paykulli	5.69083	0.601169	0.0735636	0.844783	0.318679	0.851779	0.498	0	0.113785	0.735638	2	45.71	11	0	0	0	1	1
Colobopterus erraticus	33.8	0.581501	0.0836838	1.52564	0.957546	1.74606	0.900872	0	0.0973599	0.894275	1	61.9	8	3	2	0	1	7
Coprimorphus scrutator	111.6	0.600364	0.0865759	2.29622	2.48508	3.35639	1.20238	0	0.108405	0.883115	2	38.1	8	3	1	0	1	8
Copris lunaris	769.222	0.637591	0.123365	4.5524	24.0166	3.63868	2.32209	0	0.0941059	0.977282	2	38.1	5	9	3	1	2	7
Esymus merdarius	5.2	0.567467	0.101456	0.85919	0.299606	0.953768	0.304913	0	0.114148	0.802852	2	38.1	11	0	0	0	1	5
Esymus pusillus	4.825	0.593648	0.0944014	0.746558	0.236554	0.734067	0.330913	0	0.103005	0.799187	2	38.1	11	0	0	0	1	5
Euoniticellus fulvus	53.25	0.611313	0.0828385	1.52302	4.82202	2.14282	1.2974	0	0.107375	0.957876	2	61.9	7	5	2	0	1	5
Eurodalus paracoenosus	8	0.575346	0.095428	0.714064	0.271886	1.03946	0.463446	0	0.11804	0.736786	1	61.9	11	0	0	0	1	5
Geotrupes spiniger	656.72	0.598904	0.0473535	5.89905	3.97562	6.47828	2.9453	2	0.162514	0.800168	1	61.9	5	5	3	1	2	8
Labarrus lividus	4.36631	0.5923	0.0769278	0.706051	0.246822	0.934902	0.647101	0	0.097599	0.721607	2	38.1	11	0	0	0	2	7
Limarus zenkeri	8.15662	0.656519	0.106421	0.916305	0.348062	1.2052	0.892458	0	0.0810737	0.601805	2	61.9	11	0	0	0	2	8
Loraphodius suarius	23.7	0.608678	0.0873331	1.15531	0.578423	1.72312	0.744323	0	0.0952124	0.708215	2	69.05	11	0	0	0	1	8
Melinopterus consputus	4.6	0.595906	0.081868	0.949479	0.268001	1.11241	0.203371	0	0.103386	0.797335	2	61.9	11	0	0	0	1	1
Melinopterus prodromus	8.89	0.635528	0.101739	1.43581	0.619115	1.5929	0.324292	0	0.0951448	0.850407	2	59.05	11	0	0	0	1	1
Melinopterus reyi	8.0546	0.573756	0.0782312	1.01272	0.393429	1.12264	0.766302	0	0.116252	0.759582	2	38.1	11	0	0	0	1	1
Melinopterus stolzi	4.67997	0.58788	0.0917381	0.821102	0.25846	1.19507	0.421334	0	0.0967516	0.601937	2	38.1	11	0	0	0	1	3
Nialus varians	13.5	0.625525	0.0944245	1.02487	0.530154	1.25241	0.708922	0	0.117695	0.74434	2	38.1	11	0	0	0	2	5
Nimbus contaminatus	15.51	0.617087	0.0840234	1.29241	0.496852	1.7187	0.430465	0	0.121779	0.624389	2	61.9	11	0	0	0	1	11
Nimbus johnsoni	12.8742	0.594412	0.0875631	1.2179	0.3163	1.27896	1.09021	0	0.117747	0.629646	2	38.1	11	0	0	0	1	11
Nimbus obliteratus	9.9	0.596297	0.0740219	1.10611	0.327153	1.16696	0.319711	0	0.125098	0.70178	2	47.62	11	0	0	0	1	11
Onthophagus coenobita	61.78	0.626022	0.121429	1.83969	4.71587	1.8861	1.16075	0	0.101823	0.955489	1	68.57	7	5	3	0	1	7
Onthophagus fracticornis	55.17	0.598945	0.120895	1.65635	4.20984	2.00822	1.18834	0	0.0813383	0.92801	1	61.9	7	5	3	0	1	7
Onthophagus grossepunctatus	15.575	0.611756	0.13059	1.07309	1.62688	1.29495	0.900421	0	0.0850252	0.971675	2	61.9	7	5	2	0	1	5
Onthophagus illyricus	69.2945	0.667096	0.115666	1.76939	5.69625	2.03878	2.66877	0	0.0914324	0.935049	1	38.1	7	5	3	0	1	5
Onthophagus joannae	18.8	0.64117	0.111415	1.13186	1.795	1.16463	0.968536	0	0.0867584	1	2	57.14	7	5	2	0	1	5
Onthophagus lemur	46.1	0.594813	0.107405	1.72654	4.0847	1.89491	1.23406	0	0.0864552	0.912491	2	61.9	7	5	3	0	1	5
Onthophagus medius	104.3	0.625385	0.116991	1.89357	5.82641	2.18005	1.59751	0	0.0826447	0.993994	1	61.9	7	5	3	0	1	5
Onthophagus opacicollis	27	0.585873	0.120422	1.39159	2.8902	1.57063	1.84212	0	0.0666837	1	1	61.9	7	5	2	0	1	7
Onthophagus ruficapillus	16.9	0.641114	0.114831	1.10289	1.69054	1.1045	0.964313	0	0.0979694	0.937241	2	61.9	7	5	2	0	1	5
Onthophagus taurus	72.41	0.589213	0.114638	1.83325	5.80183	2.14808	1.59865	0	0.0840625	1	1	61.9	7	5	3	0	1	5
Onthophagus verticicornis	74	0.626047	0.122187	1.90163	5.32818	1.97668	1.35899	0	0.0872888	0.956347	1	61.9	7	5	3	0	1	5
Otophorus haemorrhoidalis	9	0.598787	0.104917	0.804307	0.393547	1.24903	0.588912	0	0.111922	0.832204	2	61.9	11	0	0	0	1	7
Phalacronothus biguttatus	4.5	0.648176	0.0768836	0.644135	0.17193	0.683554	0.353153	0	0.102757	0.661074	2	61.9	11	0	0	0	1	5
Planolinus fasciatus	5.77373	0.616762	0.0674163	0.914514	0.367414	0.805619	0.712191	0	0.121365	0.746176	2	57.14	11	0	0	0	1	11
Sericotrupes niger	380.73	0.633163	0.0552934	4.98062	3.55179	5.34294	2.49386	1	0.159237	0.797507	1	57.14	5	5	3	1	2	8
Sigorus porcus	11.375	0.575851	0.0691999	1.11523	0.513675	1.49926	0.43784	0	0.0878687	0.66727	2	38.1	10	0	0	0	1	11
Sisyphus schaefferi	122.3	0.683273	0.141665	3.95564	7.21947	1.83442	1.97404	0	0.0813644	1	1	61.9	2	7	2	3	1	5
Teuchestes fossor	108.678	0.644501	0.0984209	1.99444	1.68992	3.09574	1.3015	0	0.10497	0.866928	2	38.1	8	3	1	0	1	7
Trichonotulus scrofa	4.03333	0.582991	0.0751057	0.646516	0.236275	0.755203	0.38148	0	0.110727	0.715158	2	38.1	11	0	0	0	1	5
Trypocopris vernalis appenninicus	407.325	0.635625	0.0594456	4.29747	1.80053	3.93564	3.23348	2	0.0855084	0.660326	1	59.05	5	5	3	1	1	5
